# Supplementary material for: Low-Diversity Microbiota in Apical Periodontitis and High Blood Pressure Are Signatures of the Severity of Apical Lesions in Humans
Source: Int J Mol Sci. 2023 Jan 13;24(2):1589. doi: 10.3390/ijms24021589 (PMC9866854; doi:10.3390/ijms24021589)
Supplement: Supplementary file 1 [file ijms-24-01589-s001.zip]

Archive with 1 entries (1 files):
- ijms-2132546-supplementary.pdf
